# Supplementary material for: The GALNT9, BNC1 and CCDC8 genes are frequently epigenetically dysregulated in breast tumours that metastasise to the brain
Source: Clin Epigenetics. 2015 May 27;7(1):57. doi: 10.1186/s13148-015-0089-x (PMC4457099; doi:10.1186/s13148-015-0089-x)
Supplement: Additional file 2: Table S1. — TCGA tumour barcodes: Unique barcode of Breast Invasive Carcinoma (BRCA) and Lung Adenocarcinoma (LUAD) tumours from The Cancer Genome Atlas (TCGA) downloaded for bioinformatic analysis to screen for candidate genes, which may contribute to breast to brain metastases (BBM). [file 13148_2015_89_MOESM2_ESM.xlsx]

## Sheet: BRCA 20 tumours list
		Supplementary Table 1: TCGA Tumour Barcodes
		BRCA tumour barcodes from TCGA	LUAD tumour barcodes from TCGA
		TCGA-AC-A23H-01A-11D-A161-05	TCGA-38-4631-01A-01D-1756-05
		TCGA-BH-A204-01A-11D-A161-05	TCGA-38-4632-01A-01D-1756-05
		TCGA-BH-A208-01A-11D-A161-05	TCGA-44-6144-01A-11D-1756-05
		TCGA-BH-A209-01A-11D-A161-05	TCGA-44-6145-01A-11D-1756-05
		TCGA-E2-A1LI-01A-12D-A161-05	TCGA-44-6146-01A-11D-1756-05
		TCGA-E2-A1LS-01A-12D-A161-05	TCGA-44-6147-01A-11D-1756-05
		TCGA-E9-A1RB-01A-11D-A161-05	TCGA-44-6148-01A-11D-1756-05
		TCGA-E9-A1RC-01A-11D-A161-05	TCGA-49-4488-01A-01D-1756-05
		TCGA-E9-A1RD-01A-11D-A161-05	TCGA-50-5930-01A-11D-1756-05
		TCGA-E9-A1RF-01A-11D-A161-05	TCGA-50-5931-01A-11D-1756-05
		TCGA-A2-A3KC-01A-11D-A212-05	TCGA-53-7813-01A-11D-2168-05
		TCGA-A2-A3KD-01A-12D-A212-05	TCGA-55-7724-01A-11D-2168-05
		TCGA-A7-A3IZ-01A-11D-A212-05	TCGA-55-7725-01A-11D-2168-05
		TCGA-A7-A3J0-01A-11D-A212-05	TCGA-55-7726-01A-11D-2168-05
		TCGA-A7-A3J1-01A-11D-A212-05	TCGA-55-7727-01A-11D-2168-05
		TCGA-AC-A23G-01A-11D-A212-05	TCGA-55-7815-01A-11D-2168-05
		TCGA-AC-A3HN-01A-11D-A212-05	TCGA-55-7816-01A-11D-2168-05
		TCGA-C8-A3M8-01A-11D-A212-05	TCGA-55-7903-01A-11D-2168-05
		TCGA-E2-A3DX-01A-21D-A212-05	TCGA-55-7907-01A-11D-2168-05
		TCGA-E9-A3HO-01A-11D-A212-05	TCGA-55-7910-01A-11D-2168-05
