# Supplementary material for: The GALNT9, BNC1 and CCDC8 genes are frequently epigenetically dysregulated in breast tumours that metastasise to the brain
Source: Clin Epigenetics. 2015 May 27;7(1):57. doi: 10.1186/s13148-015-0089-x (PMC4457099; doi:10.1186/s13148-015-0089-x)
Supplement: Additional file 3: Table S2. — Molecular characteristics and other clinical information relating to primary breast tumours analyzed in this study. (A) Primary breast tumours that have metastasised to the brain. These primary tumours have associated metastases analysed in this study. (B) Primary breast tumours with no evidence of metastasis to the brain. These patients have no evidence of developing brain metastases, see Methods: Patients and samples for further details (N: Negative, P: Positive; 0: Negative, 1: Positive). [file 13148_2015_89_MOESM3_ESM.xlsx]

## Sheet: Sheet1
Supplimentary Table 2
A: Primary breast tumours that have metastasised to the brain.
Tumour	Estrogen receptor status	Progesterone receptor status	HER2 status	Lymph/Vascular Invasion	Duration between primary breast tumours and BBM surgery
1 (BT1)	Positive	Negative	Negative	Vascular invasion noted	5 years
2 (BT2)	Positive	Positive	Negative	NA	10 years
3 (BT3)	Positive	Positive	Negative,	Lymphovascular invasion	2 years
5 (BT5)	Positive	Negative	Negative	NA	10 years
8 (BT8)	NA	NA	NA	NA	2 years
10 (BT10)	Negative	Negative	NA	NA	3 years
11 (BT11)	NA	NA	1+ (negative)	NA	6 years
12 (BT12)	Positive	Positive	1+ (negative)	Lymphovascular invasion	5 years
13 (BT13)	Negative	Negative	Negative	NA	3 years
14 (BT14)	Positive	Negative	Negative	NA	4 years
15 (BT15)	NA	NA	NA	Lymphovascular invasion	2 years
B: Primary breast tumours with no evidence of metastasis to the brain.
Tumour No	Estrogen receptor status	Progesterone receptor status	HER2 status	Date of surgery	Age at diagnosis	Date of investigation for metastasis	Metastasis	Bone metastasis	Lung metastasis	Cutaneous metastasis	Multiples metastases	Hepatic metastasis	Brain metastasis	Lymph node
1	P	P	N	1978	37	1981	1	1	0	0	0	1	0
2
3
4	N	N	N	1984	59	1999	0	0	0	0	0	0	0	0
5	N	N	N	1984	71	2001	0	0	0	0	0	0	0	0
6
7
8	P	P	N	1985	79	1991	0	0	0	0	0	0	0	0
9	P	N	N	1985	73	1988	1	0	0	0	0	1	0
10
11
12	N	N	P	1986	83	1992	0	0	0	0	0	0	0	0
13	P	P	N	1991	72	1998	1	1	1	0	1	1	0
14
15	P	P	P	1987	50	2013	0	0	0	0	0	0	0	0
16
17
18	N	N	P	1987	63	2008	0	0	0	0	0	0	0	0
19
20
21
22
23	P	P	N	1989	64	2004	1	1	0	0	0	0	0
24
25
26	P	P	N	1987	66	1995	0	0	0	0	0	0	0	0
27	P	P	P	1987	43	2006	0	0	0	0	0	0	0	0
28
29	N	N	P	1987	75	2000	0	0	0	0	0	0	0	0
31
32
33
34
41	P	P	N	1990	81	2000	1	0	0	0	0	1	0
42	P	P	N	11981	68	1989	1	0	0	1	0	0	0
43	P	P	N	1991	78	1999	0	0	0	0	0	0	0	0
44	P	P	N	1991	80	2002	0	0	0	0	0	0	0	0
45	P	N	N	1992	70	1999	0	0	0	0	0	0	0	0
46	P	P	N	1992	59	1997	0	0	0	0	0	0	0	0
47	P	P	N	1984	62	1998	0	0	0	0	0	0	0	0
