# Supplementary material for: The GALNT9, BNC1 and CCDC8 genes are frequently epigenetically dysregulated in breast tumours that metastasise to the brain
Source: Clin Epigenetics. 2015 May 27;7(1):57. doi: 10.1186/s13148-015-0089-x (PMC4457099; doi:10.1186/s13148-015-0089-x)
Supplement: Additional file 4: Table S3. — Primers used in CoBRA and Reverse-Transcription (RT) PCR. CoBRA (Combined Bisulphite and Restriction Analysis) primers were designed to amplify promoter regions of 82 genes In addition, RT primers were designed to amplify transcripts of BNC1, CCDC8 and GALNT9 to investigate their expression in breast cancer cell lines and breast to brain metastases. F: Forward primer, IF: Internal Forward primer, IR: Internal Reverse primer, R: Reverse primer. [file 13148_2015_89_MOESM4_ESM.xlsx]

## Sheet: Meth Summary1
			Suplimentary Table 3: Primers used in this study
			COBRA Primers
S no	Gene	Primer	Sequence (5'-3')
1	ABCB1	F	GTG AAG TTT TTT GGT AAG TTT ATG GGG ATT
		IF	GTA GYG TTT AAA TYG TAG TGG TAT TGG ATT
		R	AAC CAA ATA CAT GAA CCT CAG GCR CRC TAA
2	AK5	F	GAG YGG GYG AGT GYG TTT TTA TAA GTT
		IF	AYG GGG YGY GGT TGT TTT AAT TYG AAT T
		R	AAA ACC ACA ACC CCC RAA AAA AAA CRA AAA
3	ALDH1A3	F	TAG TTT TTT GTY GGG TYG GGT GTT TTA GTT
		IF	GTT TTT YGG GGA GTT YGT TTA TAG GTA GTT
		R	TTT CCA CRA CCC CRT TAA CRA TAA CCA TAA
4	ANK3	F	TG GGG ATG GTT AAT GAA ATT TTA TTT AGT AGT T
		IF	G AGT TGT TTT TGT TGT TTT TAG TTA TTT TAA GGT
		R	CCT CRA ACC TCC AAA CRT AAA ACT TCT TAA
5	ATM	F	GGA TAG ATT GGG TYG TAT AYG ATT GAA TTT TT
		IF	GAA GTY GTT GYG TTG TTT TYG YGT TTT TAT T
		R	ATA AAA ACC CCA AAA CCC RAA CCR AAA A
6	BNC1	F	GGT YGA ATT ATT TTT TGA GAA GAG YGT TAG AGA AT
		IF	GAG AGG TAA ATA TYG ATA YGT TTG TGT TTT TTA TT
		R	CCA AAC RCC CAA ACT ACR CAA CAC RAT AA
7	BOLL	F	GGY GAT TTT AAG GTT GTT GAA GGT TGA AAT
		IF	TGG TTT YGT TTY GGA TTT TTT TAG AGG TTG TGT
		R	CTC TCC TCC ACT TAA AAA AAA TCR ACC TCT AA
8	BVES	F	GGT AGT GTT TTG TTT AYG ATG GAG GGT T
		IF	GTA TYG TTT GGG ATT GTT AGT TTY GGT TAA GTA TT
		R	TCR CCT CRC TAC AAA ATT CTA TCC TTA TTT AA
9	CCDC8	F	GTT ATT GTY GTT TYG TTG GGA AGT AAT GGG TT
		IF	GGT YGT TTY GAA GGG AGT GGA TAG TT
		R	CCC AAA ACT CAA AAC CCA CTC CAA ACT AA
10	CDKN1A	F	ATA GTG GYG TAA AGG ATT TGA ATT TGG GAT T
		IF	GGG YGG YGT AGA TTG GAT TTT AGA GTT ATT (
		R	CTC RAC TTA CRC ACA CRA TAT CTC TAA ATA
11	CD44	F	TTA GYG GGA AAG GAG AGG TTA AAG GTT GAA TT
		IF	TGG TGT AAG GTT TTA YGG TTY GGT TAT TT
		R	CCR AAC CTA ACA AAA ACT AAA ATC CRC TAA
12	CLDN1	F	GYG TGA AAY GTT TTA TAG GAG YGA GAA GAT TT
		IF	GTA GGG AYG TAG TTT TGG TGT TTG GTT T
		R	CC TCC ACT AAA ACA AAA CAA TAC TAA CRA TAA
13	CLDN3	F	GTT TAG TTA GGT TTA AGG GTA TTT TTT GGG TAT T
		IF	GGT TTT TGG GTT TAG TAA TTT TTG GGT TGG AT
		R	AAC CTA AAA ACA ATA ACR TAA CCC CTA CC
14	CLDN4	F	GTY GGT TGG AAG GAA TTG GTT TGT TTA T
		IF	GGT TTT ATT TTT TGA TTT AYG GTG TAA AGG TGT AT
		R	C CAT AAA CCC TCC CAA ATA ATC TAC RAA ATA
15	CLDN5	F	GAY GGG GTG GGG GGT TTT TGT AAA TT
		IF	GGA GTT GGT TYG AGT GGA AGA GAT T
		R	CC AAC TCC TAC CRA AAA ATA CCC TCT TTA
16	CLDN6	F	GTG GTG AAG YGG AGT TTT AAG TTT TGT TTT ATT
		IF	GGG TGA GTT TGG AYG TTT GTT AGT T
		R	CCR AAA AAC CCT ATC ACC TCR AAA ACT TAA
17	CLDN7	F	GGA AAT TTA GTT YGG AGG GGT TGA T
		IF	GAG TTT GGG ATT TTT GGG GAG TTA T
		R	CCC AAA ATA TCC TAA ACT ATA AAT CCR AAA CTA
18	CLDN9	F	GTA GGT YGT AYG TGT TTT TTG TGT TAT TGT T
		IF	GTT GGT TTT GTT TGG TTT TTT GGT GGT T
		R	CAA AAA AAC CCC CCR CCC AAC ATA AAC AAT A
19	CLDN11	F	GG TYG GAG YGG AAT GGA TAT TTA GAG AT
		IF	GAT GAG AGA GGG GTT ATA AGA AGA GAA ATT
		R	CTC ACR ACT ATA CCT AAA CCT AAA CTA AAC AAT A
20	CLDN18	F	GGA GAG TAG ATA AGT GTT TTT AGG GTT
		IF	GAA TTA GGA GYG AAA TTG AGT TAT TTA AGG AAA AT
		R	CAA CTC CTC CAA AAC CCT TCR TAC TAA
21	CLDN23	F	GA TAY GTT TTT GGA TTG GGT GGG TTT TTG TAT
		IF	GYG AGT GGT TGT AAG TTG TAG AGT AAA TT
		R	CAA CCR AAC RAC TAA ACC ACR CCT AA
22	CMTM8	F	GYG GAG TTT TTG GAG GTT TGG GTT TTT
		IF	GTT TTY GAT TYG TTT AGG TGG AAG GAA AT
		R	CTC CCR AAC TAC RCT AAA ACC CTA AAA A
23	COL14A1	F	GTATATAGTATTTGAGAATAGGAGGGTTYGAGAT
		IF	GGGTTTGGTTTGGGAGTTTGTAGTAGT
		R	CTAAAACTACCTCCRCCTCTCCAACTAA
24	CSNK1A1	F	GGT GAT TTT TTT AAA TAT TAA GGT YGG GGG GTT
		IF	GGG TTY GAG GYG AGT AAT AGG TAA TAT
		R	CTA CCA CCA CTA CCR CCR ACT CC
25	DAPK1	F	GAA GTT TTY GTT TAG AYG GTA YGY GTT TTA T
		IF	TTG YGG TAA YGG TGG TAT TTT YGY GTT ATT
		R	CAA CTT TTA CTT TCC CAA CCA AAA CRC RAT AA
26	DGKI	F	GTT TTA YGG TGT AGG ATT TAG GGY GYG GTT
		IF	G TTT TGG YGT TTT TAG TTY GGG GTY GTA GTT
		R	CAA ACR ACR CCR CTA CAA AAA CCR AAC RAA CTA
27	DLC1	F	TTG YGT GTT TGT TTG YGG YGT TGY GTT TTT
		IF	GGT TAT TTG GAT TGT TTT TGA AGG GAA GAT T
		R	ACC RCA AAC TAT CRC CTA CCT TCA AAA AA
28	DSP	F	GTY GGG TTA YGT ATT TTT AGT TYG AGA GGT T
		IR	GAG GTT TTA GYG TAG AGY GTA GTA GTT
		R	CTA ACA CTA AAC RCC TAA ACC ACA CCT AA
29	FBLX14	F	GAT AGT TGT YGT TTT TTT GTG GYG TTT AT
		IF	GGG TTA AAA ATT AGG GGT TAY GGG ATT
		R	CCR CCR CCC AAA CRA AAA AAC CAA A
30	FBN2	F	TGY GTY GGT TTT TTA GTT YGG GTT GAG TT
		IF	TGT GGA YGG TYG YGT TTT TAT TGA TAG T
		R	ATT CCC RTA CAC TCC RAA AAC RAA TAT TAA
31	GALNT9	F	GGT GAG GTG AGG TYG YGT TAT TTT GTA T
		IF	GGT AGG ATA GGA GTY GGT ATA GAT AT
		R	CAC CRT CAA CAA AAT TCR AAT CTT CCT AA
32	GATA5	F	TGY GGA GTT TTA GYG GTT YGG GTT TTT
		IF	GTY GTT TTT TTT GTT YGT TGG TGA GTG TTT T
		R	CAT CCT CCC AAA CRT AAT CTT AAC CTA CAA A
33	GREM1	F	TAG TAG AGG TTG GTT ATT TGT YGT TYG TTT
		IF	GYG TAG GTA AAT AAA YGT TAA GTT GGG GTA TT
		R	TAA CRC CRA ACA ACR ACC ACC RAC TAA
34	HK2	F	GTG GGA GTT TTT TAT ATG ATT TYG AGA TGT T
		IF	TAT AGG GYG TGT GTT GGT TTA GAG GTT
		R	CTC CTA CRC CRA AAT TTC ATA CAA CAA TAT AA
35	HOXB13	F	GTT GGG GTA AAG TAT TTT YGT AGT TTT TGT T
		IR	CTC CCA ACA AAC CTT CRA TAT CCT TAA
		R	CAA ACA TCA ACR TAA ACR CCR CTA AAT AAC TAA
36	HOXD3	F	GTG GYG GTT TYG GGT GAT TTT T TA ATT TAG T
		IR	CAA AAT CCC CCT CTT ACA TCT ACC CTA TA
		R	CAA CRA ATA ACC ACC CCC CRT CAA ATA
37	HOXD10	F	GAG GTT TTT TYG TAT TAG AGG TTG GTT T
		IF	GAT AAG YGT AAT AAA TTT ATT TYG GTY GAG GTT T
		R	CTC TCC ACC TAA AAA ACT TTA ATA AAC TCC TAA
38	ICAM5	F	GYG GGG TTY GGA GTT TAG TTT ATT ATT ATG GT
		IF	GTA GGG GTT TGG GAA GGG TAA TTT AGT ATT T
		R	CCC CAA ACC CAA AAC AAC CCA AAA A
39	IGFBP3	F	YGA TAT YGG TTY GTY GTA GGG AGA TTT TAT T
		IF	GGG TGT TGA GTT GGT TAG GAG TGA T
		R	CAA CRC CCA ACC RCA ATA CTC RCA TCT AAA
40	KLHL35	F	GYGGAGYGGTATTTTTATYGAYGTGGTGT
		IF	GTTTAGYGYGGGTAGYGTTTATTTTYGTAGT
		R	CRTAACRCRCCACCTCRACRAAACCTA
41	KRT7	F	GGG ATG GYG TTT TTG TTT ATT TYG GAT T
			GGT TTG GTA GTA GAG AAA GGT GGT T
			CAA CCR CAA CRA AAC CAA CAA ACT CTA A
42	KRT18	F	GTT TTG AAA GTA GTT TYG AGG GTT AAT AAT AT
		IF	GTT GTY GTG TTT ATG TTY GGT TGG TTA T
		R	CCT AAA CAA AAC CCA AAA ACC RAT AAT TAA TA
43	KRT19	F	GTT TTT GGT TTT TGG GAG GGG AGG GAA TTG ATT
		IR	GGG GAG AGA GTT TAT ATT TGT TTT TAG GAG TT
		R	CAC CTT ATC CAA ATA AAA AAC CAA ACR ATC RTT A
44	KRT28	F	GAT TGA GTG TGA ATT TGT AAT GTT TTT AAA GTT AT
		IF	G AAA ATC TAC AAA ATA CRC CTC ATC TCR ATA
		R	CT AAC CTT CRC TAT CAC CTA CCR TAA
45	KRT72	F	GG ATT TAT GGG GAG TTT AYG GTG GAA T
		IF	GGT TTT AAG GGA TTT AAA AGG TGT TGT YGA TAT AT
		R	CTA CCC CCA AAA CAA AAA AAA CTC TTA CTA
46	KRT81	F	GTA GGY GGA AGA AAA AGA TGA ATT TTY GGG AT
		IF	GAT TAT TAG GAA AGG TTA TAG AGA GAG ATT
		R	CTC CCR CTA AAC RAA TCT AAA AAC CTC TAA
47	KRT83	F	GGA AAT TTT AGT TGT GTT TTT GTT TGY GGG TT
		IF	CT ATT AAA AAA CTT AAT CTA CTC CTT CTC CTC CTA
		R	CCA AAA CRA CAC CCA CCT TAT CRA TA
48	KRT85	F	GGA TGY GGG GTT ATT AGG AAT TTT AGT
		IF	GTG GTT TTT AAA ATT GGT AAT YGT TGT TGT ATT
		R	CTT AAT CTA CTC CTT CTC CTC CTA
49	KRT86	F	GGT TTA TAG GGT GTA AGT AGT GAA YGT T
		IF	CCA TCC TTA ATA CCC RAC CCT AAC TAT A
		R	CTA TAT ATC TAT ATA CCT CRC CCA TCA AAC TAA
50	MIR23B	F	GGA GGA TGA GAG ATT ATT TGA TTT TAA GGA TGT AT
		IF	GTT GGG AAT GTT AGT TAT GTA TTG AGT TT
		R	CTC RAC TCC TAT TCC TAC TAA ACT AAA CCA ATA
51	MIR34a	F	GAG ATA ATA GGT TTT GAT TYG GGA TAG ATT TTA T
		IF	GGG TTT TTT TTT TTT TTT AGG YGA GAG GTT
		R	CCT AAC CTC RAC CTA AAA CRC AAA TAC RAT A
52	MIR34b	F	GAG TTA GTT TTA GGG TTT GGG TTT GGG AAT
		IF	GTT TGG YGT GAA GGA AGT GGG AGT T
		R	CCA CCA CAA TAC AAT CAA CTA ATA ACA CTA
53	MIR124-1	F	GA TAG GTA GTY GGA GGG AGC TTT AGA TT
		IF	GG YGT TTG GTT YGG TYG GTY GTT TT
		R	CCC CTC CRC TTT ACA AAA AAA AAC CTA A
54	MIR127	F	GGY GGG YGG AAG TAG TTT TTT AGG T
		IF	G AGT GGA AGG TGT AGY GGT TTT TGA TTT
		R	C CTA AAT CRA CTC ACC TAC TCC AAA AAA ATA
55	MIR433	F	GGA GTA GAA AGY GTA GTA GGT TTT TTT GT
		IF	GTT TTT AAG TAG AAT GGG TTT TGG GGT
		R	CCA TCA TAA CAA AAT ACC CTA CCC CTA A
56	MMP2	F	GTT TAG TYG GTT ATA TTT GGY YGT TGT T
		IF	GGA GGT TGY GTA TTT GGG GTT TTA AAT
		R	CAA ACA ACC CAA AAA ACA AAA CRC CCT CAA A
57	MST1R	F	AYG TTA GGT GAA GGT ATA GGA GTT AGG TT
		IR	GAG GGT TTG GGT TAG GTT AAG TTT TTT
		R	CCT ATA CCA AAC CTC CRA CRA AAA AAC TAA
58	NRCAM	F	TAG TTT TTY GAG GYG TYG GYG GTT GGA GTT
		IF	TAG TAG TAG GGT AAG AGG GGG TTG GTT
		R	CAA CTC TAA CRC RAC TAC CCA AAA CCC TAA
59	OCLN	F	TAT TTT AAG GTT TTA TTY GAA GTA GGY GGA GTA T
		IF	GAG GAY GTG TTT TTT TTA TTA AAG TGT TGA GTG TT
		R	CCR ACT CCT CRA CRC TCT AAA CCT AA
60	PBRM1	F	GATYGTYGTAGGGATTTTTAATTTTYGGTTTTATT
		IF	AGGGTTAAGGTTTAYGYGTAGGTTTTTATT
		R	CRTAACCRCCACRACTACTACTATTA
61	PCDH8	F	GTG TTG ATA AGA AAA GGG GGA AAA AGT
		IF	CAA AAA CTA CCC CAA CRC CTC ACA AA
		R	G TTT TTT TAT ATT AAA GGG ATT GTT AGA GGT AGG
62	PENK	F	AYG GTG TAA TTT TAG TGA TTT TAT GYG GAG AAA T
		IF	GTT TGT TAT TTG GTY GTG TGG GGA GTT
		R	AAA CRA ACC CRA ATA TAC TAA CRA ACR TAA AAC C
63	PNN	F	ATT TTG YGT TAG TAG YGG GAT TTA GGT ATT
		IF	TAG TTA ATT GGG GAG GGA GAT GAT TGT T
		R	TCT CAT CCA CRT TCT TAA AAC TCT CTT TAA
64	PTEN	F	GTA GAG TAA GGA GTG AGT TTT AGG TTT TAG TTT
		IF	GYG AGG AGT GGT ATT AGT TTG GGG AT
		R	CTT TCC AAA TTC CCA CTC CCC AAT A
65	PYCARD	F	TGG TGT AAG TTT AGA GAT AAG TAG GYG TTA TT
		IF	GYG GTT TTT TTT YGG GYT TTA TTT YGT AGG TT
		R	CTT AAA CTT CTT AAA CTC CTC RAC RAT CAA A
66	QPCT	F	GTT GTG GGT ATA TTT TTA GGY GTA TTT YGT ATT
		IF	ACR ACT CTA ATC CRA TAC RAA AAC CCC TAA
		R	CCA AAA AAA TCA ATC CRA ATA CCT CAA CCT AA
67	RBP1	F	GTG AGA AGT TAA TGG YGT TTG AAG GAA ATT T
		IR	CCA ATT AAC CAC AAA CRA ACR AAA CRA CTA A
		R	CAA CAT CTT CCA ATA CCC AAT AAA ATC RAC TAA
68	SDHD	F	AAT GGG ATG TAG TYG GGA TYG AGT ATT
		IF	GTG TAT AGA TTT TYG AGY TGT TTT AGG ATT ATT
		R	CCR CCA TCT CRT TCC TAA AAA CTC AAA A
69	SFRP2	F	TAT TGT GGG GGY GTA GYG GTT AGG TTT TTT (L:30, TM:61)
		IF	ATT TAG GGG AGG GGG TGT AGT TAG AAT TTT
		R	CTA AAT ACR ACT CRA AAC CCC RAA AAA CTA A
70	STAT3	F	TAG ATA TTY GGT GGT GGT TGT AGG GTT
		IF	GTG ATA ATG TAG GGA AAG GYG TTT TAA TT
		R	ACC AAT CCC TAC TAT CRC TAA AAC CCT TAA
71	SULF2	F	AGG GAT AGY GGA AAT TAY GGT AGA TAG TAT
		IF	TAA TTT TTY GGG GAG TTT TYG GGY GYG TAT
		R	CRC TTT CTT CTT CTC CTC TCT CRA AAC TAA
72	TFAP2A	F	GGG TTG GTA GAG TTA GAT TYG TTA AGG TT
		IF	GGG AYG GYG ATT TGT TTT TAT TGT GTT T
		R	CAC CAA CAT CTC ACC TTT TCA TAA AAA ACT AA
73	TJP1	F	GGT ATR GGT TTT GTR GGT TTT TTT AGT RGT AT
		IF	GTG GAT AAG TTT TTT AAG GAA AGT TTT GGT GTA T
		R	CTA CCR ACC CRA CCC ACT AAA CAT A
74	TMEFF2	F	GGT TAA AGA GTG TGT TTA ATT GTT TGA AGA ATG T
		IF	GTT TGA AGA ATG TAG TAG AYG GAA GGY GGG TTT
		R	TCC AAC CCR TAA CCT ATT AAT ATA TCC ACC TAA
75	TNFRSF10C	F	GGG TAG TTA GGG GGA TYG TTT TTT TGT TTT
		IF	GTY GGG TTT TTT TTG TTT AGT TYG GGG ATT
		R	TAA AAA CAA AAC RCC CCR ACC ACC TAA TAA
76	TNFRSF10D	F	TYG TTG TYG GAA AGA GTT AGT TTT TGT TYG TTT
		IF	GTT TTT TTG GAG GTG TTG GGG GAG ATT
		R	TCT AAT TCC CRA CRC TAT CCT AAC TCC TAA
77	TSC1	F	GGT TTT TTA TTT AYG YGG GTT TTA GTA GTT TT
		IF	TYG TTG TTT TGA GGT YGT TTA TAG AGA GAT T
		R	CCR AAA AAA AAA AAC TCT TCC ACT CAT AAC TAA
78	TSPAN4	F	GGT GAT AAG AYG TTT GYG ATT TGY TAG GTT
		IF	GGG GAT AAG GTT TTT TYG AAA GTA GAT TAT
		R	CAT AAT CAT CCC TAT ACR CTA CTT CAC TTA TA
79	TSPAN13	F	GTT AGY GTG GAT TTT TTT YGA GTT TYG TTT TTT
		IF	GGT YGT YGT TTT GGT TTG GGG TTT T
		R	CCC TAA CAA CTA CTT TAT CCT TAC CTT TAA
80	UCHL1	F	TTG GAA TAG GAG TTT AGG GAG TAG GTA TT
		IR	AAT AAC RCT TCR TAA ACR TAC TAA AAC TAA
		R	CCT CTC CRC AAA TAC TAT CCC RAC TAA
81	WIF1	F	AAA GGG AGA YGA AGG GTA ATT TGY GTT
		IF	AGY GTY GGA GGA GGA ATA GGA GTT ATT ATT
		R	CTT AAA CRA CCR CCA CTT AAA AAC RCT ATA A
82	ZNF808	F	GTT TTA GAT AAT TTT AGG GTT TTG GAA TTA TGT T
		IR	CAC RTC CCA AAA ACA AAA ACR ACR AAA ACC TAA
		R	CCT CTC ACT AAA CTA TCT CAA TTT ACT CTA A
			Reverse Transcription (RT) Primers
1	CCDC8	F	AGG GCT ACA GTA GTT TGT TGG G
		R	GGC GGG CTT AGA GAT GAC T
2	BNC1	F	CAC TAC TTC ACA CCT GGG ATG
		R	GTT TGA GCT GTG TCT GTC TCT G
3	GALNT9	F	CAT CCC CAT GTC GAA CCC AG
		R	CAG ACA CTT GGA CTC AGG CAA G
